# Supplementary material for: The Efficacy of Solanezumab in Patients with Alzheimer’s Disease: A Systematic Review and Meta-Analysis of Clinical Trials
Source: Pharmaceutics. 2025 Jul 31;17(8):999. doi: 10.3390/pharmaceutics17080999 (PMC12389259; doi:10.3390/pharmaceutics17080999)
Supplement: Supplementary file 1 [file pharmaceutics-17-00999-s001.zip]

Archive with 1 entries (1 files):
- pharmaceutics-3651363-supplementary.pdf
